# Supplementary material for: Ultrasound-Based Techniques for Visualization of Dermal Microvasculature: A Scoping Review
Source: Diagnostics (Basel). 2026 May 8;16(10):1435. doi: 10.3390/diagnostics16101435 (PMC13205241; doi:10.3390/diagnostics16101435)
Supplement: Supplementary file 1 [file diagnostics-16-01435-s001.zip]

Archive with 1 entries (1 files):
- diagnostics-4252410-supplementary.pdf
